# Supplementary material for: Gestational High-Fat Diet Drives Premature Differentiation of Orexigenic Neurons and Reactivity of Astrocytes in the Fetal Rat Lateral Hypothalamus
Source: Brain Sci. 2025 Dec 30;16(1):52. doi: 10.3390/brainsci16010052 (PMC12839396; doi:10.3390/brainsci16010052)
Supplement: Supplementary file 1 [file brainsci-16-00052-s001.zip]

Archive with 9 entries (8 files):
- .DS_Store
- brainsci-4030650-supplementary figure.pdf
- Pilot study.xlsx
- Statistical analysis/
- Statistical analysis/.DS_Store
- Statistical analysis/F0 analysis.prism
- Statistical analysis/F1 analysis.pzfx
- Statistical analysis/Placenta analysis.prism
- Statistical analysis/Supplementary material B.prism
