# Supplementary material for: Gestational High-Fat Diet Drives Premature Differentiation of Orexigenic Neurons and Reactivity of Astrocytes in the Fetal Rat Lateral Hypothalamus
Source: Brain Sci. 2025 Dec 30;16(1):52. doi: 10.3390/brainsci16010052 (PMC12839396; doi:10.3390/brainsci16010052)
Supplement: Supplementary file 1 [file brainsci-16-00052-s001.zip › Pilot study.xlsx]

## Sheet: Weight
ID	Week
	1	2	3	4	5	6	7	8	9	10	11	12	13	14	15	16	17	18	19	End of treatment
1	73	109	148	166	190	207	219	236	247	254	263	267	270	282	272	280	295	349	304	381
2	74	109	146	159	177	193	205	218	234	245	246	253	256	262	267	281	278	283	277	372
3	63	98	137	156	176	189	199	213	223	225	225	236	238	246	240	247	250	260		278
4	76	109	146	163	183	198	209	222	240	241	249	257	255	266	270	302	337			392
5	85	125	163	187	218	242	261	280	304	319	325	348	354	365	364	359	359	378	405	475
6	84	124	163	183	217	239	258	276	296	307	311	333	339	377	360	350	346	370	402	416
7	87	133	177	208	240	260	292	315	331	340	356	367	374	398	387	383	382	389	409	498
8	92	135	176	201	238	264	297	315	339	350	358	379	384	407	403	402	403	406	430	453
9	78	119	170	196	224	255	278	308	320	326	336	352	361	375	383	381	386	405	431	432
10	90	136	172	233	276	312	347	387	422	436	463	493	502	536	556	570	570	569	586	660
11	94	134	163	205	235	262	287	307	332	345	356	370	378	402	410	431	427	424	433	495
12	82	130	177	205	247	277	312	323	368	377	398	413	418	436	449	489	517			548
13	76	128	160	193	223	244	262	286	300	309	328	337	345	376	361	389	381	387	391	476
14	84	117	156	183	220	247	274	297	332	344	361	379	383	405	411	416	417	425	453	506
15	84	124	173	205	242	269	294	320	334	358	369	387	391	410	411	422	421	415	433	521
16	82	126	154	103	248	284	311	340	364	381	400	418	431	448	450	470	466	467	489	534
CD
HFD
HFD

## Sheet: Waist circumference
ID	Week
	1	2	3	4	5	6	7	8	9	10	11	12	13	14	15	16	17	18	End of treatment
1	10	11	13	15	15	14	14.5	14.5	15	15	15.5	15.5	16	16	16	16	16.5	17.5
2	11	11	12.5	15	14	14	14	14	14.5	15	15	15	15	15.5	16	16	16	16	19.5
3	11	11	13	13	14	14	14	14	14.5	14.5	14.5	15	15	15	16	16	16	16	16
4	11.5	11.5	13	14	14.5	14	14	14	15	15	15	15.5	15.5	16	16	16.5	18
5	12	12	13	15.5	16	16	16	16.5	17	17	17	17.5	18	19	19	19	19	19
6	10	11	13	15.5	15	15.5	16	16	17	17	17	17.5	17.5	19	19	19	19	19
7	11	11	14	15.5	15.5	15.5	16	16.5	16.5	17	17	17.5	18	19	19.5	20	20	20	23
8	12	12	15	15.5	16	16	16.5	17	17	18	18	19	20	20	20.5	20.5	20.5	20.5	22
9	10.5	10.5	14	15.5	16	15.5	17	17	17.5	18	19	19	19	19	19	20	20	20.5
10	11	11	15	16	16.5	17	18	19	19.5	20	21	22	23	23	23	24	24	24	26
11	11	11	13.5	15.5	15.5	16.5	16.5	17	18	19	19	19	19	20	20	20	20	20	23.5
12	10	10.5	13	15.5	16	16.5	16.5	17	17.5	19	20	20	20	21	21	21	21
13	10	10.8	13	15.5	15.5	15.5	16	16.5	16.5	16.5	17	17.5	19	19	19	19	19	19	21
14	11	11	13	15	15.5	15.5	15.5	16.5	17	19	19	20	20	20	20	21	21	21.5	22
15	11	11	13.5	15.5	16	16	16	16.5	18	18	19	19	19	20	21	21.5	22	22	23
16	11	11	13.5	15.5	15.5	16	16.5	17	18.5	19.5	20	21	21	21	21	21	21.5	22	23

## Sheet: Food
ID	Week
	1	2	3	4	5	6	7	8	9	10	11	12	13	14
1 (4)		301	371	394	469	484	489	488	571		473	459	463	380
2 (4)		304	359	332	429	413	459	437	523		404	473	267	285
3 (4)		308	413	387	476	530	545	520	639		488	443	277	337
4 (4)		283	265	312	446	454	459	468	582		411	440	350	270

## Sheet: Kcalweek consumption
ID	Week
	1	2	3	4	First month	5	6	7	8	Second month	9	10	11	12	Third month	13	14
1		933.1	1221.4	1460.1	3614.6	1453.9	1500.4	1515.9	1512.8	5983	1506.6	1506.6	1633.7	1677.1	6324	1771.65	1771.65
2		1550.4	1693.2	1830.9	5074.5	2187.9	2106.3	2340.9	2228.7	8863.8	2152.2	2152.2	3039.6	2687.7	10031.7	2682.6	2682.6
3		1570.8	1973.7	2106.3	5650.8	2427.6	2703	2779.5	2652	10562.1	2817.75	2817.75	2611.2	2840.7	11087.4	2840.7	2840.7
4		1443.3	1591.2	2295	5329.5	2274.6	2315.4	2340.9	2386.8	9317.7	2516.85	2516.85	2850.9	2856	10740.6	2856	2856

## Sheet: Glucose
ID	Week
	1	2	3	5	6	7	10	11	12	14
1	92	92	96	105	94	120	59	97	88	79
2	103	70	75	78	89	103	115	88	88	78
3	98	82	85	96	104	96	94	97	90	108
4	87	82	98	90	115	94	44	88	95	98
5	92	80	113	97	104	106	65	89	97	93
6	99	93	91	86	91	106	64	92	99	96
7	103	93	89	93	109	110	134	96	97	118
8	97	95	98	102	126	131	157	100	86	104
9	112	93	98	81	132	105	163	93	88	94
10	97	108	102	89	113	117	168	93	89	97
11	95	101	110	89	111	106	162	102	104	110
12	88	90	109	91	92	104	145	97	96	118
13	83	70	102	77	102	106	95	88	86	214
14	87	90	96	97	113	103	169	110	99	116
15	105	90	100	94	111	124	154	100	96	176
16	110	88	86	102	113	108	67	99	94	127

## Sheet: Glucose (first month)
ID	Week
	1	2	3	First month	5	6	7	Second month	10	11	12	Third month	14
1	92	92	96	93.3333	105	94	120	106.333	59	97	88	101.583	79
2	103	70	75	82.6667	78	89	103	90	115	88	88	102.933	78
3	98	82	85	88.3333	96	104	96	98.6667	94	97	90	103.357	108
4	87	82	98	89	90	115	94	99.6667	44	88	95	104.103	98
5	92	80	113	95	97	104	106	102.333	65	89	97	106.472	93
6	99	93	91	94.3333	86	91	106	94.3333	64	92	99	108.545	96
7	103	93	89	95	93	109	110	104	134	96	97	110.9	118
8	97	95	98	96.6667	102	126	131	119.667	157	100	86	111.111	104
9	112	93	98	101	81	132	105	106	163	93	88	110.708	94
10	97	108	102	102.333	89	113	117	106.333	168	93	89	110.143	97
11	95	101	110	102	89	111	106	102	162	102	104	109.056	110
12	88	90	109	95.6667	91	92	104	95.6667	145	97	96	106.333	118
13	83	70	102	85	77	102	106	95	95	88	86	104.75	214
14	87	90	96	91	97	113	103	104.333	169	110	99	109.778	116
15	105	90	100	98.3333	94	111	124	109.667	154	100	96	101.667	176
16	110	88	86	94.6667	102	113	108	107.667	67	99	94	86.6667	127

## Sheet: Pre-tolerance curve
ID	Minutes
	0	30	60	90	120
1	59	66	170	176	156
2	115	157	122	125	111
3	94	173	165	122	96
4	44	143	101	141	84
5	65	163	134	127	139
6	64	170	164	127	127
7	134	161	179	97	107
8	157	103	78	86	139
9	163	161	126	148	146
10	168	146	103	163	162
11	162	111	116	123	200
12	145	157	189	117	143
13	95	133	112	115	81
14	169	69	101	143	150
15	154	149	167	124	103
16	67	151	141	157	124

## Sheet: Initial tolerance curve
ID	Minutes
	0	30	60	90	120
1	79	283	158	132	144
2	78	285	144	120	132
3	108	328	122	117	108
4	98	279	153	146	110
5	93	412	158	165	148
6	96	181	162	123	120
7	118	500	210	149	154
8	104	383	296	173	196
9	94	290	186	134	180
10	97	420	261	168	163
11	110	231	157	155	175
12	118	410	238	154	174
13	214	141	134	111	92
14	116	250	118	114	127
15	176	118	156	137	152
16	127	182	135	155	176

## Sheet: Final tolerance curve
ID	Minutes
	0	30	60	90	120
1	71	113	95	94	79
2	65	105	97	92	91
3	96	156	141	133	147
4	71	108	99	93	92
5	77	600	220	139	107
6	111	152	158	157	137
7	85	134	113	111	115
8	119	173	155	134	142
9	120	212	190	181	159
10	111	172	138	148	150
11	140	193	176	153	144
12	70	136	111	98	88
13	91	185	124	109	105
14	114	173	144	136	142
15	82	132	121	120	111
16	130	186	261	184	174

## Sheet: Lee Index
ID	Lee Index
	Previus	Initial
1	265.94	298.02
2	297.56	304.71
3	290.48	298.37
4	285.96	292.38
5	312.19	324.84
6	317.96	328.37
7	316.99	319.82
8	327.57	322.21
9	314.74	327.78
10	333.92	353.18
11	321.58	335.47
12	332.38	344.67
13	323.66	343.7
14	322.17	336.3
15	325.73	337.68
16	334.07	347.81

[truncated: 6 more sheets: Naso-anal distance, Cholesterol, Triglycerides, Adipose tissue, F1, Weight gain ]
